# Supplementary material for: Structural Diversities and Phylogenetic Signals in Plastomes of the Early-Divergent Angiosperms: A Case Study in Saxifragales
Source: Plants (Basel). 2022 Dec 15;11(24):3544. doi: 10.3390/plants11243544 (PMC9787361; doi:10.3390/plants11243544)
Supplement: Supplementary file 1 [file plants-11-03544-s001.zip › plants-2067334 Tables S1-S4.xlsx]

## Sheet: Table S1
Table S1. The gene distribution at the IR junctions of Saxifragales plastomes involved in this study.
Family	Subfamily	Species	rps19 in IRb (base pair, bp)	ndhF in IRb (base pair, bp)	ycf1 in IRa (base pair, bp)
Altingiaceae		Altingia chinensis	9	-21	1069
		Altingia excelsa	8	-21	1069
		Altingia yunnanensis	43	-21	1068
		Liquidambar acalycina	8	-20	1069
		Liquidambar formosana	9	-20	1068
		Liquidambar orientalis	16	-20	403
		Liquidambar styraciflua	16	-24	400
Cercidiphyllaceae		Cercidiphyllum japonicum	-3	-31	1079
		Cercidiphyllum magnificum	-3	-21	1079
Crassulaceae	Crassuloideae	Crassula perforata	110	44	1057
	Kalanchoideae	Cotyledon tomentosa	110	43	1089
		Kalanchoe blossfeldiana	110	43	1080
		Kalanchoe daigremontiana	110	-252	1080
		Kalanchoe delagoensis	110	44	1080
		Kalanchoe fedtschenkoi	110	43	1080
		Kalanchoe longiflora	110	-702	1080
		Kalanchoe tomentosa	110	-44	1089
	Sempervivoideae	Aeonium arboreum	110	35	1093
		Aeonium balsamiferum	110	35	1093
		Aeonium decorum	110	33	1091
		Aeonium diplocyclum	110	33	1091
		Aeonium dodrantale	110	33	1091
		Aeonium nobile	110	33	1091
		Aeonium saundersii	110	33	1091
		Aeonium tabuliforme	110	33	1091
		Aeonium undulatum	110	35	1093
		Echeveria lilacina	110	34	1112
		Graptopetalum amethystinum	110	33	1112
		Hylotelephium erythrostictum	110	39	1186
		Hylotelephium ewersii	110	43	1089
		Hylotelephium verticillatum	110	10	1089
		Hylotelephium viviparum	110	-16	1029
		Meterostachys sikokianus	110	14	1092
		Monanthes anagensis	110	35	1084
		Monanthes brachycaulos	110	35	1084
		Monanthes muralis	110	35	1084
		Monanthes polyphylla	110	35	1084
		Orostachys fimbriata	105	43	1095
		Orostachys iwarenge f. magna	110	43	1089
		Orostachys japonica	110	43	1089
		Orostachys minuta	110	34	1089
		Pachyphytum compactum	110	33	1091
		Phedimus aizoon	110	-137	1010
		Phedimus kamtschaticus	105	39	1186
		Phedimus odontophyllus	110	37	1172
		Phedimus spurius	105	39	1174
		Phedimus takesimense	105	-36	1110
		Phedimus yangshanicus	110	37	1172
		Rhodiola bupleuroides	110	32	1078
		Rhodiola calliantha	110	33	1079
		Rhodiola crenulata	110	29	1075
		Rhodiola dumulosa	110	33	1139
		Rhodiola fastigiata	110	29	1075
		Rhodiola gelida	110	29	1075
		Rhodiola henryi	110	33	1079
		Rhodiola himalensis	110	60	1080
		Rhodiola hobsonii	110	33	1079
		Rhodiola humilis	110	33	1079
		Rhodiola integrifolia	110	33	1079
		Rhodiola kirilowii	110	1	1080
		Rhodiola liciae	110	29	1075
		Rhodiola macrocarpa	110	32	1078
		Rhodiola ovatisepala	110	-2	1078
		Rhodiola prainii	110	59	1079
		Rhodiola quadrifida	110	60	1080
		Rhodiola rhodantha	110	33	1079
		Rhodiola rosea	110	13	1079
		Rhodiola sacra	110	14	1080
		Rhodiola sexifolia	110	33	1079
		Rhodiola sinuata	110	28	1074
		Rhodiola smithii	110	33	1079
		Rhodiola stapfii	110	28	1074
		Rhodiola subopposita	110	33	1079
		Rhodiola tangutica	110	33	1079
		Rhodiola wallichiana	110	30	1076
		Rhodiola yunnanensis	110	32	1138
		Rosularia alpestris	110	13	1094
		Sedum alfredii	110	33	1091
		Sedum bulbiferum	110	33	1091
		Sedum emarginatum	110	33	1091
		Sedum lineare	110	36	1094
		Sedum oryzifolium	110	36	1094
		Sedum plumbizincicola	110	58	1137
		Sedum sarmentosum	110	33	1091
		Sedum tricarpum	110	33	1091
		Sempervivum tectorum	110	33	1079
		Sinocrassula densirosulata	110	43	1089
		Sinocrassula indica	110	42	1088
		Umbilicus rupestris	110	29	1075
Daphniphyllaceae		Daphniphyllum macropodum	63	-38	1124
		Daphniphyllum oldhamii	1	-835	1124
Grossulariaceae		Ribes fasciculatum var. chinense	78	-5	1130
		Ribes glaciale	69	-2	1140
		Ribes nevadense	59	-2	1140
		Ribes odoratum	71	-1	1140
		Ribes roezlii	59	-5	1130
Haloragaceae		Glischrocaryon aureum	2	31	1102
		Gonocarpus micranthus	1	27	933
		Haloragis aspera	2	31	1060
		Haloragis erecta	58	31	1060
		Haloragodendron glandulosum	-5	36	1065
		Myriophyllum aquaticum	1	25	1054
		Myriophyllum spicatum	1	34	1063
Hamamelidaceae		Chunia bucklandioides	-5	-8	1067
		Corylopsis coreana	-5	0	1008
		Corylopsis glandulifera	-5	0	1008
		Corylopsis microcarpa	-5	0	1008
		Corylopsis multiflora var. nivea	2	0	1008
		Corylopsis sinensis	-5	0	1008
		Corylopsis spicata	-16	0	1008
		Corylopsis velutina	-5	0	1008
		Disanthus cercidifolius subsp. longipes	2	-37	1106
		Distylium buxifolium	2	-12	1017
		Distylium chinense	2	-12	1017
		Distylium cuspidatum	2	-12	1017
		Distylium dunnianum	2	-12	1017
		Distylium elaeagnoides	2	-12	1017
		Distylium gracile	2	-12	1017
		Distylium lepidotum	2	-12	1017
		Distylium macrophyllum	2	-12	1017
		Distylium myricoides	2	-12	1017
		Distylium pingpienense	2	-12	1017
		Distylium racemosum	2	-12	1017
		Distylium tsiangii	-5	-18	1017
		Exbucklandia populnea	0	9	1073
		Fortunearia sinensis	0	-18	1020
		Hamamelis mollis	-5	-7	1037
		Loropetalum chinense	-127	-1	998
		Loropetalum chinense var. rubrum	2	-1	998
		Loropetalum subcordatum	2	-31	985
		Mytilaria laosensis	-15	11	1098
		Parrotia subaequalis	-7	-94	985
		Rhodoleia championii	2	-9	1071
		Semiliquidambar cathayensis	8	-22	1069
		Sinowilsonia henryi	0	-12	1026
		Sycopsis sinensis	2	-12	1016
Iteaceae		Itea chinensis	100	-27	1234
Paeoniaceae		Paeonia anomala	8	18	1077
		Paeonia brownii	8	0	1077
		Paeonia decomposita	8	0	1077
		Paeonia delavayi	8	0	1077
		Paeonia delavayi var. lutea	10	0	1077
		Paeonia emodi	-3	0	1105
		Paeonia intermedia	8	0	1077
		Paeonia jishanensis	2	0	1077
		Paeonia lactiflora	8	-16	1081
		Paeonia ludlowii	2	0	1077
		Paeonia lutea	10	0	1077
		Paeonia obovata	-362	0	1077
		Paeonia obovata var. japonica	8	0	1077
		Paeonia ostii	2	0	1077
		Paeonia potaninii	2	0	1077
		Paeonia qiui	2	0	1077
		Paeonia rockii	4	0	1077
		Paeonia rockii subsp. taibaishanica	4	0	1077
		Paeonia suffruticosa	8	0	1077
		Paeonia veitchii	8	-20	1077
Penthoraceae		Penthorum chinense	-15	30	1104
Saxifragaceae		Astilbe chinensis	63	20	1172
		Astilbe koreana	63	40	1192
		Astilboides tabularis	63	-30	1188
		Bergenia purpurascens	61	-131	1155
		Bergenia scopulosa	61	-156	1155
		Boykinia aconitifolia	-13	40	1192
		Chrysosplenium alternifolium	71	22	1754
		Chrysosplenium aureobracteatum	-30	51	1792
		Chrysosplenium flagelliferum	80	75	1808
		Chrysosplenium kamtschaticum	75	65	1796
		Chrysosplenium lanuginosum	91	-76	1746
		Chrysosplenium macrophyllum	87	25	1751
		Chrysosplenium nudicaule	102	22	1757
		Chrysosplenium ramosum	89	-7	1769
		Chrysosplenium sinicum	79	22	1748
		Heuchera abramsii	49	25	1495
		Heuchera alba	63	4	1288
		Heuchera caespitosa	49	20	1491
		Heuchera eastwoodiae	63	4	1288
		Heuchera grossulariifolia	62	-1	1300
		Heuchera longipetala	63	4	1288
		Heuchera mexicana	62	4	1288
		Heuchera micrantha	61	3	1287
		Heuchera parviflora var. saurensis	62	5	1288
		Heuchera parvifolia var. utahensis	62	4	1288
		Heuchera richardsonii	61	3	1287
		Heuchera villosa	61	3	1290
		Leptarrhena pyrolifolia	75	49	1135
		Micranthes melanocentra	-1	-151	1129
		Mitella diphylla	61	1	1285
		Mitella formosana	61	3	1278
		Mukdenia acanthifolia	68	-23	1200
		Mukdenia rossii	61	-41	1201
		Oresitrophe rupifraga	60	30	1190
		Pectiantia pentandra	62	4	1288
		Peltoboykinia tellimoides	61	1	1366
		Rodgersia aesculifolia	74	-43	1140
		Rodgersia sambucifolia	71	-51	1140
		Saniculiphyllum guangxiense	91	-8	1870
		Saxifraga montana	104	2	1315
		Saxifraga saginoides	104	2	1315
		Saxifraga sessiliflora	102	2	1315
		Saxifraga sinomontana	102	2	1315
		Saxifraga stolonifera	-10	-21	1243
		Saxifraga umbellulata var. pectinata	103	23	1484
		Saxifraga umbellulata var. umbellulata	104	15	1461
		Tanakaea radicans	67	17	1129
		Tiarella cordifolia	61	3	1287
		Tiarella polyphylla	61	3	1287
		Tiarella trifoliata	61	-13	1287

## Sheet: Table S2
Table S2. Hypervariable loci identified from the plastomes of Saxifragales involved in this study.
Family	Region		Nucleotide diversity	NO. of mutations	Region length
Cercidiphyllaceae	1	atpE-atpB	0.00375	3	800
	2	petA-psbJ-psbL-psbF	0.00375	3	1401
	3	petD-rpoA-rps11	0.0046875	3.75	1401
	4	petN-psbM-trnD-GUC	0.00375	3	100
	5	psbA-trnK-UUU-matK	0.00375	3	1200
	6	rps4-trnT-UGU-trnL-UAA	0.004375	3.5	1600
	7	trnS-UGA-psbZ-trnG-UCC-trnfM-CAU-rps14	0.0059375	4.75	1465
	8	trnY-GUA-trnE-UUC-trnT-GGU-psbD	0.00375	3	1429
	9	ycf4-cemA	0.00375	3	1000
Altingiaceae	1	atpF-atpH-atpI	0.01018	16	833
	2	ndhE-ndhG-ndhI	0.0114267	18.6667	1203
	3	petN-psbM-trnD-GUC	0.01083	18	805
	4	psaI-ycf4-cemA	0.01321	21	1140
	5	psaJ-rpl33-rps18-rpl20	0.01149	19	1415
	6	psbE-petL-petG-trnW-CCA-trnP-UGG-psaJ	0.00976	16	1033
	7	psbJ-psbL-psbF-psbE-petL	0.0136	22.75	1459
	8	rpl32-trnL-UAG-ccsA-ndhD	0.010355	16.75	2126
	9	rpoB-trnC-GCA-petN	0.01	16	823
	10	rps3-rpl22-rps19	0.01036	17	840
	11	trnE-UUC-trnT-GGU-psbD	0.0107533	18	1368
	12	trnH-GUG-psbA	0.01167	20	851
	13	trnR-ACG-trnN-GUU-ycf1	0.0130938	21	2505
	14	trnT-UGU-trnL-UAA	0.010595	17.5	1114
Daphniphyllaceae	1	ndhC-trnV-UAC	0.0109375	8.75	1419
	2	ndhD-psaC-ndhE-ndhG	0.0103125	8.25	1407
	3	petN-psbM-trnD-GUC-trnY-GUA	0.0142857	11.4286	2202
	4	psbE-petL-petG	0.011875	9.5	1006
	5	psbZ-trnG-UCC-trnfM-CAU-rps14-psaB	0.010625	8.5	1095
	6	rbcL-accD	0.01	8	1200
	7	rps16-trnQ-UUG-psbK	0.01	8	1020
	8	rps18-rpl20-rps12	0.01	8	807
	9	trnT-UGU-trnL-UAA	0.0129167	10.3333	1266
	10	ycf1-ndhF	0.015625	12.5	1404
	11	ycf4-cemA-petA	0.0178125	14.25	1408
Paeoniaceae	1	psbE-petL-petG-trnW-CCA-trnP-UGG-psaJ	0.016405	65.5	1188
	2	rpl33-rps18-rpl20-rps12	0.0131867	44.3333	1653
	3	rpoB	0.0143	40	1029
	4	trnH-GUG-psbA-trnK-UUU	0.01503	52	2389
	5	trnL-UAG-ccsA-ndhD	0.0150867	48.3333	1206
	6	trnQ-UUG-psbK-psbI-trnS-GCU-trnS-GCC	0.0238925	74	1737
	7	trnR-ACG-trnN-GUU-ycf1	0.014448	50.2	1621
	8	ycf1	0.01407	51	857
Grossulariaceae	1	ndhD-psaC	0.0205	34	821
	2	psbB	0.01938	36	809
	3	rpl32-trnL-UAG-ccsA-ndhD	0.0207733	38	2431
	4	rps16-trnQ-UUG-psbK-psbI	0.0246283	44	2436
	5	trnK-UUU-rps16	0.02175	41	922
	6	trnR-ACG-trnN-GUU-ycf1	0.021778	40.6	1612
	7	trnT-GGU-psbD	0.0213333	42.6667	1275
	8	ycf1	0.022095	39.25	1114
Hamamelidaceae	1	clpP-psbB	0.03122	159	1287
	2	ndhA-ndhH-rps15-ycf1	0.033005	176	3331
	3	ndhE-ndhG-ndhI	0.03025	162	830
	4	rpl20-rps12-clpP	0.03665	223.667	1786
	5	trnV-GAC-rrn16-trnI-GAU-trnA-UGC-rrn23	0.0335527	175.2	5518
Saxifragaceae	1	rps15-ycf1	0.0915837	378.125	6142
	2	trnK-UUU	0.06483	295	875
	3	trnV-GAC-rrn16-trnI-GAU	0.07385	370.667	2586
Crassulaceae	1	rps15-ycf1	0.086907	559.3	6364
	2	rps7-rps12-trnV-GAC-rrn16	0.071915	534	2927
	3	trnK-UUU-rps16	0.0721933	363.333	1387
Haloragaceae	1	accD-psaI-ycf4	0.0879967	210.333	1918
	2	ndhH-rps15-ycf1	0.077455	161.25	3519
	3	rps7-rps12-trnV-GAC	0.08235	170.375	2500
	4	rps7-rps12-trnV-GAC-rrn16	0.075204	157	1846
	5	trnC-GCA-petN-psbM-trnD-GUC-trnY-GUA-trnE-UUC-trnT-GGU-psbD	0.0912486	177.857	3174
Saxifragales	1	rpoB	0.132514	533	2656
	2	ndhH-rps15-ycf1	0.163234	661.556	9336

## Sheet: Table S3
Table S3. List of microstructural changes that were marked from the indel matrix.
Position			Kind of length mutation	Length	Motif	Taxa
trnA-UGC	1	337-342	insertion / SSR	6	GCAAAG	Haloragaceae	Myriophyllum spicatum
	2	343-347	insertion / SSR	5	GMAAA	Haloragaceae	All involved seven species
	3	466-472	insertion / SSR	7	TCAATAA	Saxifragaceae	Saxifraga (except for S. stolonifera)
	4	531-568	insertion / SSR	38	GGGCAATCACTCATTCTTAAAACTAGCGGTCGGAGAAG	Crassulaceae	Orostachys minuta
	5	569-606	deletion	38	-	Altingiaceae	Altingia chinensis
	5	569-606	deletion	38	-	Altingiaceae	Liquidambar acalycina
	5	569-606	deletion	38	-	Altingiaceae	Liquidambar formosana
	5	569-606	deletion	38	-	Crassulaceae	Crassula perforata
	5	569-606	deletion	38	-	Crassulaceae	Orostachys japonica
	5	569-606	deletion	38	-	Crassulaceae	Phedimus takesimense
	5	569-606	deletion	38	-	Crassulaceae	Rhodiola quadrifida
	5	569-606	deletion	38	-	Crassulaceae	Sedum oryzifolium
	5	569-606	deletion	38	-	Hamamelidaceae	Semiliquidambar cathayensis
	6	606	deletion	1	-	Crassulaceae	Aeonium and Monanthes
	7	597-601	deletion	5	-	Crassulaceae	Rosularia alpestris (only involved one taxa)
	8	588-625	deletion	38	-	Haloragaceae	All involved seven species
	8	588-625	deletion	38	-	Iteaceae	Itea chinensis
	8	588-625	deletion	38	-	Paeoniaceae	All involved 20 species
	8	588-625	deletion	38	-	Penthoraceae	Penthorum chinense
	8	588-625	deletion	38	-	Saxifragaceae	Saniculiphyllum guangxiense Saxifraga
	9	641-734	deletion	94	-	Paeoniaceae	All involved 20 species
	10	646-651	insertion / SSR	6	CAAAGA	Saxifragaceae	Saxifraga (except for S. stolonifera)
	11	653-657	deletion	5	-	Crassulaceae	Sedum oryzifolium and S. lineare
	12	646-667	deletion	22	-	Haloragaceae	All involved seven species
	12	646-667	deletion	22	-	Penthoraceae	Penthorum chinense
	13	658-688	deletion	31	-	Saxifragaceae	Micranthes melanocentra
	14	763-770	insertion / SSR	8	TTTTGAGA	Cercidiphyllaceae	All involved two species
		763-770	insertion / SSR	8	TTTTGAGA	Hamamelidaceae	All involved two species
							three Loropetalum species
							Disanthus cercidifolius
							Rhodoleia championii
		763-770	insertion / SSR	8	TTTTGAGA	Paeoniaceae	All involved 20 species
	15	898-903	deletion	6	-	Daphniphyllaceae	Daphniphyllum oldhamii
	15	898-903	deletion	6	-	Grossulariaceae	Ribes fasciculatum, R. odoratum and R. glaciale
	15	898-903	deletion	6	-	Haloragaceae	Myriophyllum spicatum and M. aquaticum
	15	898-903	deletion	6	-	Iteaceae	Itea chinensis
trnI-GAU	16	43-45	insertion / SSR	3	TAG	Crassulaceae	Echeveria lilacina, Pachyphytum compactum and Graptopetalum amethystinum (Echeveria group)
trnI-GAU	17	43-45	insertion / SSR	3	TAR	Crassulaceae	Sedum
trnI-GAU	18	118-125	deletion	8	-	Saxifragaceae	Saxifraga sessiliflora
trnI-GAU	19	434	deletion	1	-	Paeoniaceae	All involved 20 species
trnI-GAU	20	455	deletion	1	-	Paeoniaceae	All involved 20 species
trnI-GAU	21	467-637	deletion	176	-	Grossulariaceae	All involved five species
trnI-GAU	22	498-668	deletion	171	-	Penthoraceae	Penthorum chinense
trnI-GAU	23	527-532	deletion	6	-	Saxifragaceae	Saxifraga stolonifera
trnI-GAU	24	540-660	deletion	121	-	Saxifragaceae	Saxifraga umbellulata
trnI-GAU	25	541	deletion	1	-	Altingiaceae	All involved seven species
trnI-GAU	26	566-667	deletion	102	-	Crassulaceae	Crassula perforata
trnI-GAU	27	686-687	insertion / SSR	2	GA	Saxifragaceae	Saxifraga
trnI-GAU	28	752-754	deletion	3	-	Crassulaceae	Crassula perforata
trnI-GAU	29	774-775	insertion / SSR	2	MT	Paeoniaceae	All involved 20 species
trnI-GAU	30	774-775	insertion / SSR	2	CT	Saxifragaceae	Chrysosplenium
trnI-GAU	31	785-788	deletion	4	-	Crassulaceae	All involved 80 species
trnI-GAU	32	804	deletion	1	-	Grossulariaceae	All involved five species
trnI-GAU	32	804	deletion	1	-	Saxifragaceae	Chrysosplenium
trnI-GAU	32	804	deletion	1	-	Saxifragaceae	Saxifraga
trnI-GAU	33	892-952	deletion	61	-	Hamamelidaceae	Loropetalum
trnI-GAU	34	906-917	deletion	12	-	Saxifragaceae	Tiarella polyphylla and T. trifoliata
trnI-GAU	35	908-910	insertion	3	CCA	Paeoniaceae	All involved 20 species
trnI-GAU	36	908-917	deletion	10	-	Crassulaceae	Crassula perforata
trnI-GAU	37	911-920	deletion	10	-	Paeoniaceae	All involved 20 species
trnI-GAU	38	913-916	deletion	4	-	Crassulaceae	Rhodiola gelida, R. macrocarpa and R. subopposita
trnI-GAU	39	913-920	deletion	8	-	Cercidiphyllaceae	Cercidiphyllum japonicum
trnI-GAU	39	913-920	deletion	8	-	Hamamelidaceae	Corylopsis, Disanthus, Distylium, Fortunearia, Hamamelis, Parrotia, Sinowilsonia and Sycopsis
trnK-UUU	40	88	insertion	1	G	Paeoniaceae	All involved 20 species
	41	139-163	deletion	25	-	Crassulaceae	Rosularia alpestris (only involved one taxa)
	42	142-150	insertion / SSR	9	TATTGCATT	Crassulaceae	Aeonium and Monanthes
	43	153-163	deletion	11	-	Paeoniaceae	All involved 20 species
	44	168-173	deletion	6	-	Grossulariaceae	Ribes nevadense and R. roezlii
	45	171-178	deletion	8	-	Hamamelidaceae	Corylopsis, Distylium, Fortunearia, Hamamelis, Loropetalum, Parrotia, Sinowilsonia and Sycopsis
	46	177	deletion	1	-	Crassulaceae	Aeonium and Monanthes
	47	179-184	deletion	6	-	Crassulaceae	All involved 80 species
	48	185-189	insertion	5	TTTGR	Haloragaceae	All involved seven species
	48	185-189	insertion	5	TTTGR	Penthoraceae	Penthorum chinense
	49	190-200	deletion	11	-	Paeoniaceae	All involved 20 species
	50	205-209	deletion	5	-	Haloragaceae	Haloragis
	51	207-209	insertion	3	AAT	Haloragaceae	Gonocarpus micranthus and Haloragodendron glandulosum
	52	211-215	insertion	5	GRCGG	Saxifragaceae	Saxifraga (except for S. stolonifera)
	53	216-220	insertion	5	GACGA	Saxifragaceae	Saxifraga stolonifera
	54	223-224	deletion	2	-	Crassulaceae	Echeveria lilacina, Pachyphytum compactum and Graptopetalum amethystinum (Echeveria group)
	54	223-224	deletion	2	-	Crassulaceae	Sedum
	55	223-225	deletion	3	-	Crassulaceae	Aeonium and Monanthes
	56	234-238	insertion / SSR	5	AAAAK	Crassulaceae	Kalanchoe (except for K. tomentosa)
	57	243-248	insertion	6	TCTAAA	Haloragaceae	Glischrocaryon, Gonocarpus, Haloragis, Haloragodendrom
	58	249-256	insertion / SSR	8	GTTCTAAA	Haloragaceae	Myriophyllum
	59	297-300	insertion	4	AATT	Grossulariaceae	All involved five species
	59	297-300	insertion	4	AATT	Iteaceae	Itea chinensis
	60	302-308	insertion	7	ATTTCCA	Altingiaceae	All involved seven species
	61	302-324	insertion	23	ATTTAATTAAAAATTAAATTATA	Iteaceae	Itea chinensis
	62	369-374	insertion / SSR	6	ATGATT	Iteaceae	Itea chinensis
	63	393-396	insertion / SSR	4	TAGA	Saxifragaceae	Saxifraga
	64	443-447	insertion	5	ACTAT	Saxifragaceae	Bergenia
	65	467-469	deletion	3	-	Crassulaceae	All involved 80 species
	66	482-484	insertion / SSR	3	TAT	Saxifragaceae	Chrysosplenium
	67	485-491	deletion	7	-	Crassulaceae	All involved 80 species (except for Crassula)
	68	538-544	insertion	7	TTGATTG	Crassulaceae	Crassula perforata
	69	558-560	insertion	3	ATC	Paeoniaceae	All involved 20 species
	70	628-660	deletion	33	-	Haloragaceae	Glischrocaryon
	71	629-646	insertion	18	CYAATAATGWWCATAAAC	Haloragaceae	Gonocarpus, Haloragis, Haloragodendrom, Myriophyllum
	72	633-646	insertion	14	AGTTATAGAAATAG	Crassulaceae	Monanthes
	73	635-646	insertion	12	TTATAGAAATAG	Crassulaceae	Meterostachys
	74	636-646	insertion	11	AATAGAAATAG	Crassulaceae	Aeonium
	75	654-661	deletion	8	-	Crassulaceae	Crassula perforata
	76	654-658	deletion	5	-	Hamamelidaceae	Distylium, Fortunearia, Hamamelis, Parrotia, Sinowilsonia and Sycopsis
	77	673-678	deletion	6	-	Saxifragaceae	Heuchera, Mitella, Pectiantia and Tiarella
	78	725-728	insertion / SSR	4	AATA	Penthoraceae	Penthorum chinense
	79	726-728	insertion	3	TCG	Paeoniaceae	All involved 20 species
	80	912-920	deletion	9	-	Crassulaceae	All involved 80 species
	80	912-920	deletion	9	-	Haloragaceae	All involved seven species
	80	912-920	deletion	9	-	Penthoraceae	Penthorum chinense
	81	1032-1037	insertion	6	YRYTAA	Crassulaceae	Hylotelephium, Meterostachys, Orostachys (except for O. fimbriata), Phedimus, Rhodiola, Sinocrassula and Umbilicus
	82	1038-1040	insertion / SSR	3	TGG	Crassulaceae	Hylotelephium (except for H. erythystictum), Meterostachys, Orostachys and Sinocrassula
	83	1155-1163	insertion / SSR	9	CTTTGAAAG	Crassulaceae	Monanthes angensis and M. brachycaulos
	84	1167-1187	insertion / SSR	21	AGAGAGGAAAGAAATAGTAAA	Altingiaceae	Altingia excelsa and A. yunnanensis
	85	1384	deletion	1	-	Haloragaceae	All involved seven species
	86	1389-1422	deletion	34	-	Paeoniaceae	All involved 20 species
	87	1417-1420	insertion	4	YCCA	Grossulariaceae	All involved five species
	87	1417-1420	insertion	4	YCCA	Iteaceae	Itea chinensis
	87	1417-1420	insertion	4	YCCA	Saxifragaceae	All involved 50 species
	88	1451-1456	insertion	6	AAYTTT	Crassulaceae	Echeveria lilacina, Pachyphytum compactum and Graptopetalum amethystinum (Echeveria group)
	88	1451-1456	insertion	6	AAYTTT	Crassulaceae	Sedum
	89	1605-1607	insertion	3	DNA	Crassulaceae	Except for Aeonium and Monanthes
	90	1635-1640	deletion	6	-	Crassulaceae	Except for Crassula perforata
	91	2095-2097	insertion	3	GCA	Crassulaceae	Crassula perforata
	92	2287-2289	deletion	3	-	Altingiaceae	All involved seven species
	93	2310-2318	deletion	9	-	Crassulaceae	Kalanchoe and Cotyledon
	94	2380-2393	deletion	14	-	Hamamelidaceae	Corylopsis and Loropetalum
	95	2385-2390	insertion / SSR	6	TGAACT	Crassulaceae	Echeveria lilacina, Pachyphytum compactum and Graptopetalum amethystinum (Echeveria group)
	95	2385-2390	insertion / SSR	6	TGAACT	Crassulaceae	Sedum bulbiferum
	96	2395	insertion	1	Y	Crassulaceae	All involved 80 species
	97	2396-2399	insertion	4	ACCR	Altingiaceae	All involved seven species
	97	2396-2399	insertion	4	-	Crassulaceae	All involved 80 species
	97	2396-2399	insertion	4	AGTA	Grossulariaceae	All involved five species
	97	2396-2399	insertion	4	ACCA	Haloragaceae	All involved seven species
	98	2423-2427	insertion / SSR	5	TTTAT	Crassulaceae	Echeveria lilacina, Pachyphytum compactum and Graptopetalum amethystinum (Echeveria group)
	98	2423-2427	insertion / SSR	5	TTTAT	Crassulaceae	Sedum bulbiferum
	99	2437-2438	deletion	2	-	Altingiaceae	All involved seven species
	100	2463-2476	insertion	14	AAGGGTTGAATCAA	Daphniphyllaceae	All involved two species
	101	2476	insertion	1	C	Paeoniaceae	All involved 20 species
trnL-UAA	102	223-226	insertion / SSR	4	AGAM	Crassulaceae	Hylotelephium (except for H. erythystictum), Meterostachys, Orostachys and Sinocrassula
trnL-UAA	103	234-290	deletion	57	-	Saxifragaceae	Chrysosplenium
trnL-UAA	104	248-250	insertion	3	KAA	Crassulaceae	All involved 80 species
trnL-UAA	105	252-253	deletion	2	-	Crassulaceae	Except for Sedum lineare
trnL-UAA	106	251-257	deletion	67	-	Haloragaceae	Myriophyllum
trnL-UAA	107	260-268	insertion / SSR	9	ATTATTATT	Saxifragaceae	Saxifraga (except for S. stolonifera)
trnL-UAA	108	318-321	deletion	4	-	Crassulaceae	Aeonium and Monanthes
trnL-UAA	109	325-330	deletion	6	-	Crassulaceae	All involved 80 species
trnL-UAA	110	296-339	deletion	44	-	Crassulaceae	Crassula perforata
trnL-UAA	111	374-378	insertion / SSR	5	AAARA	Crassulaceae	Phedimus and Hylotelephium erythrostictum
trnL-UAA	112	401-408	insertion	8	AAAAAGAG	Crassulaceae	Sedum alfredii, S. plumbizincicola and S. tricarpum
trnL-UAA	113	417-418	insertion	2	TD	Crassulaceae	Except for Crassula perforata
trnV-UAC	114	30-35	insertion / SSR	6	CATGCR	Saxifragaceae	Saxifraga
trnV-UAC	115	45-65	deletion	21	-	Crassulaceae	Crassula perforata
trnV-UAC	116	73-78	insertion / SSR	6	TGTCTT	Saxifragaceae	Micranthes melanocentra
trnV-UAC	117	91-96	insertion / SSR	6	TAACTT	Daphniphyllaceae	Daphniphyllum oldhamii
trnV-UAC	118	124-128	deletion	5	-	Grossulariaceae	All involved five species
trnV-UAC	119	129-139	deletion	11	-	Crassulaceae	Except fot Sedum oryzifolium
trnV-UAC	120	227-228	deletion	2	-	Paeoniaceae	All involved 20 species
trnV-UAC	121	265-269	insertion / SSR	5	TATGA	Altingiaceae	All involved seven species
trnV-UAC	122	316-319	insertion	4	RGGA	Crassulaceae	Aeonium
trnV-UAC	122	316-319	insertion	4	GGAG	Crassulaceae	Monanthes
trnV-UAC	123	349-354	insertion / SSR	6	GATCKA	Paeoniaceae	All involved 20 species
trnV-UAC	124	387-390	insertion / SSR	4	AACC	Paeoniaceae	All involved 20 species
trnV-UAC	125	431-438	deletion	8	-	Penthoraceae	Penthorum chinense
trnV-UAC	126	469-474	insertion / SSR	6	TTATCT	Saxifragaceae	Saxifraga montana
trnV-UAC	127	474	insertion / SSR	1	Y	Crassulaceae	All involved 80 species
trnV-UAC	128	488-489	deletion	2	-	Paeoniaceae	All involved 20 species
trnV-UAC	129	518-523	insertion / SSR	6	MTAMM	Saxifragaceae	Saxifraga
atpF	130	48	deletion	1	-	Altingiaceae	All involved seven species
atpF	131	51	insertion / SSR	1	T	Paeoniaceae	All involved 20 species
atpF	132	51-60	insertion	10	TKCGTTTTTG	Saxifragaceae	Saxifraga (except for S. stolonifera)
atpF	133	169-173	insertion	5	CTTTA	Grossulariaceae	All involved five species
atpF	134	191-194	insertion	4	AAAC	Paeoniaceae	All involved 20 species
atpF	135	199-200	insertion / SSR	2	TT	Crassulaceae	Aeonium and Monanthes
atpF	136	219-222	insertion	4	AAAY	Haloragaceae	All involved seven species
atpF	137	238	insertion	1	T	Paeoniaceae	All involved 20 species
atpF	138	273-278	insertion	6	ATAYCR	Saxifragaceae	Chrysosplenium
atpF	139	293-297	insertion	5	TCTTC	Crassulaceae	Crassula perforata
atpF	140	293-311	deletion	19	-	Crassulaceae	Rhodiola
atpF	141	302-307	insertion / SSR	6	AAAGAT	Haloragaceae	All involved seven species
atpF	142	302-326	deletion	25	-	Paeoniaceae	All involved 20 species
atpF	143	327-334	deletion	8	-	Altingiaceae	All involved seven species
atpF	144	389-393	insertion	5	GGATT	Saxifragaceae	Chrysosplenium
atpF	145	396-398	insertion / SSR	3	AAC	Crassulaceae	Aeonium and Monanthes
atpF	146	420	insertion	1	C	Crassulaceae	Except for Aeonium and Monanthes
atpF	146	420	insertion	1	G	Crassulaceae	Aeonium and Monanthes
atpF	147	422-424	insertion	3	WTC	Haloragaceae	Except for Glischrocaryon aureum
atpF	148	433-442	deletion	10	-	Grossulariaceae	All involved five species
atpF	148	433-442	deletion	10	-	Iteaceae	Itea chinensis
atpF	148	433-442	deletion	10	-	Saxifragaceae	All involved 50 species
atpF	149	433-437	insertion	5	GCTGA	Penthoraceae	Penthorum chinense
atpF	150	438-442	deletion	5	-	Crassulaceae	All involved 80 species
atpF	150	438-442	deletion	5	-	Haloragaceae	All involved seven species
atpF	151	449	insertion	1	T	Paeoniaceae	All involved 20 species
atpF	152	478	insertion	1	T	Paeoniaceae	All involved 20 species
atpF	153	558-563	insertion	6	CRTATA	Paeoniaceae	All involved 20 species
atpF	154	587-591	insertion	5	AGATS	Hamamelidaceae	Distylium, Hamamelis, Parrotia and Sycopsis
atpF	155	592-601	deletion	10	-	Paeoniaceae	All involved 20 species
atpF	156	752-766	deletion	15	-	Hamamelidaceae	Disanthus, Distylium, Fortunearia, Loropelatum, Parrotia and Semiliquidambar
clpP_1	157	86-95	deletion	10	-	Saxifragaceae	Saxifraga (except for S. stolonifera)
clpP_1	158	89-97	deletion	9	-	Crassulaceae	Except for Crassula perforata
clpP_1	159	98-106	deletion	9	-	Crassulaceae	Echeveria lilacina, Pachyphytum compactum and Graptopetalum amethystinum (Echeveria group)
clpP_1	159	98-106	deletion	9	-	Crassulaceae	Sedum bulbiferum
clpP_1	160	130-135	insertion	6	TTTGGA	Saxifragaceae	Chrysosplenium
clpP_1	161	153-158	insertion	6	AGATTA	Cercidiphyllaceae	All involved two species
clpP_1	162	184-189	insertion	6	TTTTHW	Crassulaceae	Aeonium and Monanthes
clpP_1	163	221-224	deletion	4	-	Crassulaceae	All involved 80 species
clpP_1	164	247-250	insertion	4	ACCC	Haloragaceae	All involved seven species
clpP_1	164	247-250	insertion	4	AACC	Penthoraceae	Penthorum chinense
clpP_1	165	251-268	deletion	18	-	Paeoniaceae	All involved 20 species
clpP_1	166	261	insertion	1	A	Crassulaceae	All involved 80 species
clpP_1	167	284-288	insertion	5	DTYTA	Crassulaceae	All involved 80 species
clpP_1	168	289-292	insertion	4	AAAC	Paeoniaceae	All involved 20 species
clpP_1	169	295	deletion	1	-	Crassulaceae	All involved 80 species
clpP_1	170	343-349	insertion	7	AAAAARD	Haloragaceae	All involved seven species
clpP_1	170	343-349	insertion	7	AAAAARD	Penthoraceae	Penthorum chinense
clpP_1	171	357-387	deletion	31	-	Crassulaceae	Crassula perforata
clpP_1	172	362-379	deletion	18	-	Paeoniaceae	All involved 20 species
clpP_1	173	380-383	insertion	4	CTRG	Paeoniaceae	All involved 20 species
clpP_1	174	405	insertion / SSR	1	A	Saxifragaceae	Except for Saxifraga
clpP_1	175	461	insertion / SSR	1	G	Crassulaceae	Echeveria lilacina, Pachyphytum compactum and Graptopetalum amethystinum (Echeveria group)
clpP_1	175	461	insertion / SSR	1	G	Crassulaceae	Sedum bulbiferum
clpP_1	176	552	insertion / SSR	1	T	Crassulaceae	Except for Crassula perforata
clpP_1	177	578-589	insertion	12	KGAAATTMTAGT	Crassulaceae	Except for Crassula perforata
clpP_1	178	590-602	deletion	13	-	Paeoniaceae	All involved 20 species
clpP_1	179	607-611	insertion / SSR	5	TCTTT	Penthoraceae	Penthorum chinense
clpP_1	180	612-642	deletion	31	-	Paeoniaceae	All involved 20 species
clpP_1	181	618-629	deletion	12	-	Crassulaceae	Crassula perforata
clpP_1	182	629-645	deletion	17	-	Haloragaceae	All involved seven species
clpP_1	183	642-652	deletion	11	-	Saxifragaceae	Saxifraga stolonifera
clpP_1	184	726	insertion	1	A	Paeoniaceae	All involved 20 species
clpP_2	185	47-56	deletion	10	-	Saxifragaceae	All involved 50 species
clpP_2	186	112-116	deletion	5	-	Paeoniaceae	All involved 20 species
clpP_2	187	179-183	deletion	5	-	Crassulaceae	All involved 80 species
clpP_2	188	251-261	deletion	11	-	Saxifragaceae	All involved 50 species
clpP_2	189	303-304	deletion	2	-	Paeoniaceae	All involved 20 species
clpP_2	189	303-304	deletion	2	-	Saxifragaceae	Chrysosplenium
clpP_2	190	338	deletion	1	-	Crassulaceae	All involved 80 species
clpP_2	190	338	deletion	1	-	Haloragaceae	All involved seven species
clpP_2	190	338	deletion	1	-	Penthoraceae	Penthorum chinense
clpP_2	191	394-400	insertion	7	TGGATAG	Paeoniaceae	All involved 20 species
clpP_2	192	412-436	deletion	25	-	Crassulaceae	Hylotelephium (except for H. erythystictum), Meterostachys, Orostachys and Sinocrassula
clpP_2	193	420-425	insertion	6	ATTTTA	Paeoniaceae	All involved 20 species
clpP_2	194	426-431	deletion	6	-	Crassulaceae	All involved 80 species
clpP_2	195	438-449	deletion	12	-	Crassulaceae	All involved 80 species
clpP_2	196	477-482	insertion	6	ATATGT	Crassulaceae	Aeonium and Monanthes
clpP_2	197	490	deletion	1	-	Paeoniaceae	All involved 20 species
clpP_2	198	507	deletion	1	-	Haloragaceae	All involved seven species
clpP_2	198	507	deletion	1	-	Penthoraceae	Penthorum chinense
clpP_2	199	508-514	deletion	7	-	Haloragaceae	All involved seven species
clpP_2	199	508-514	deletion	7	-	Penthoraceae	Penthorum chinense
clpP_2	199	508-514	deletion	7	-	Crassulaceae	All involved 80 species
clpP_2	200	515-521	deletion	7	-	Crassulaceae	All involved 80 species
clpP_2	201	530-533	deletion	4	-	Saxifragaceae	Chrysosplenium
clpP_2	202	530-542	deletion	13	-	Saxifragaceae	Saxifraga
clpP_2	203	562-566	insertion	5	GAACC	Daphniphyllaceae	All involved two species
clpP_2	204	562-569	insertion	8	GGGRTATA	Paeoniaceae	All involved 20 species
clpP_2	205	570-572	deletion	3	-	Crassulaceae	All involved 80 species
clpP_2	206	582-587	deletion	6	-	Saxifragaceae	All involved 50 species
ndhA	207	20-22	deletion	3	-	Crassulaceae	All involved 80 species
ndhA	207	20-22	deletion	3	-	Haloragaceae	All involved seven species
ndhA	207	20-22	deletion	3	-	Penthoraceae	Penthorum chinense
ndhA	208	23-27	insertion	5	ATAAA	Iteaceae	Itea chinensis
ndhA	209	28-29	deletion	2	-	Crassulaceae	All involved 80 species
ndhA	209	28-29	deletion	2	-	Grossulariaceae	All involved five species
ndhA	210	30-37	deletion	8	-	Crassulaceae	Monanthes
ndhA	211	52-60	deletion	9	-	Grossulariaceae	All involved five species
ndhA	211	52-60	deletion	9	-	Haloragaceae	All involved seven species
ndhA	212	63-73	deletion	11	-	Crassulaceae	Sempervivoideae (except for Rhodiola clade)
ndhA	213	74-76	deletion	3	-	Crassulaceae	All involved 80 species
ndhA	214	77-79	insertion	3	HRH	Crassulaceae	Sempervivoideae (except for Rhodiola clade)
ndhA	215	80-83	deletion	4	-	Crassulaceae	Sempervivoideae (except for Rhodiola clade)
ndhA	215	80-83	deletion	4	-	Paeoniaceae	All involved 20 species
ndhA	216	92-120	insertion	29	TACTACGTGCGATTCGTTGAGACATAAAT	Saxifragaceae	Micranthes melanocentra
ndhA	217	144-148	insertion	5	MAATK	Haloragaceae	All involved seven species
ndhA	218	186-190	insertion / SSR	5	AATWW	Haloragaceae	All involved seven species
ndhA	219	207	deletion	1	-	Saxifragaceae	Saxifraga
ndhA	220	252-262	deletion	10	-	Crassulaceae	Crassula perforata
ndhA	221	284	deletion	1	-	Haloragaceae	All involved seven species
ndhA	222	319	deletion	1	-	Crassulaceae	Kalanchoe, Cotyledon and Crassula
ndhA	223	343-344	deletion	2	-	Crassulaceae	Monanthes anagensis, M. brachycaulos and M. muralis
ndhA	224	351-364	insertion / SSR	14	GTATTACCATACGT	Penthoraceae	Penthorum chinense
ndhA	225	365-377	deletion	13	-	Crassulaceae	All involved 80 species
ndhA	225	365-377	deletion	13	-	Haloragaceae	Gonocarpus, Haloragis, Haloragodendrom
ndhA	226	365-376	deletion	12	-	Hamamelidaceae	Distylium, Loropetalum, Parrotia and Sycopsis
ndhA	227	372-377	deletion	6	-	Saxifragaceae	Saxifraga (except for S. stolonifera)
ndhA	228	375-392	deletion	18	-	Cercidiphyllaceae	All involved two species
ndhA	229	378-382	insertion	5	ATACG	Grossulariaceae	All involved five species
ndhA	230	469-477	deletion	9	-	Crassulaceae	Aeonium and Monanthes
ndhA	231	478-485	deletion	8	-	Paeoniaceae	All involved 20 species
ndhA	232	507	deletion	1	-	Paeoniaceae	All involved 20 species
ndhA	233	551-555	insertion / SSR	5	ACGAT	Saxifragaceae	Heuchera, Mitella, Pectiantia and Tiarella
ndhA	234	577	deletion	1	-	Paeoniaceae	All involved 20 species
ndhA	235	617-627	deletion	11	-	Crassulaceae	All involved 80 species
ndhA	236	643-651	insertion / SSR	9	AAMGMAGAR	Crassulaceae	All involved 80 species
ndhA	237	664-677	deletion	14	-	Crassulaceae	Sempervivoideae (except for Rhodiola clade), except for Sempervivum tectorum
ndhA	238	664-682	deletion	19	-	Crassulaceae	Sempervivum tectorum
ndhA	238	664-682	deletion	19	-	Grossulariaceae	All involved five species
ndhA	239	712-716	deletion	5	-	Haloragaceae	All involved seven species
ndhA	240	716-722	deletion	7	-	Paeoniaceae	All involved 20 species
ndhA	241	726-733	deletion	8	-	Hamamelidaceae	Corylopsis
ndhA	242	740-745	insertion	6	GAGTMT	Paeoniaceae	All involved 20 species
ndhA	243	776-782	deletion	7	-	Crassulaceae	All involved 80 species
ndhA	244	854-858	insertion	5	CTAAT	Haloragaceae	All involved seven species
ndhA	245	889-900	deletion	12	-	Paeoniaceae	All involved 20 species
ndhA	246	890-896	insertion	7	AAAGAAC	Saxifragaceae	Heuchera, Mitella, Pectiantia and Tiarella
ndhB	247	190-192	insertion / SSR	3	CAT	Altingiaceae	All involved seven species
ndhB	247	190-192	insertion / SSR	3	CAT	Cercidiphyllaceae	All involved two species
ndhB	247	190-192	insertion / SSR	3	CAT	Daphniphyllaceae	All involved two species
ndhB	247	190-192	insertion / SSR	3	CAT	Hamamelidaceae	All involved 33 species
ndhB	247	190-192	insertion / SSR	3	CAT	Paeoniaceae	All involved 20 species
ndhB	248	317-326	insertion	10	AATGTAATAG	Saxifragaceae	Astilbe
ndhB	249	439-444	insertion	6	GAACCA	Iteaceae	Itea chinensis
ndhB	250	587-591	insertion / SSR	5	AAAGA	Saxifragaceae	Chrysosplenium
petB	251	26-27	insertion	2	RT	Saxifragaceae	Chrysosplenium
petB	252	59-63	insertion	5	AYCTT	Hamamelidaceae	Corylopsis, Distylium, Fortunearia, Hamamelis, Loropetalum, Parrotia, Sinowilsonia and Sycopsis
petB	253	186-201	deletion	6	-	Hamamelidaceae	Distylium, Parrotia and Sycopsis
petB	254	198-216	deletion	9	-	Haloragaceae	Except for Gonocarpus and Haloragodendron
petB	255	237-241	insertion	5	TTTRC	Saxifragaceae	All involved 50 species
petB	256	352-357	insertion	6	THTTGA	Crassulaceae	All involved 80 species
petB	257	352-363	insertion	12	ATTTAATCYTTT	Saxifragaceae	Chrysosplenium
petB	258	482-484	deletion	3	-	Crassulaceae	All involved 80 species
petB	259	485-491	insertion	7	AARNYAAK	Saxifragaceae	All involved 50 species
petB	260	548-566	insertion	19	CAAAAGCTTTCAGGTTTTT	Saxifragaceae	Saxifraga stolonifera
petB	261	563-566	insertion	4	ATTT	Penthoraceae	Penthorum chinense
petB	262	581-590	deletion	10	-	Paeoniaceae	Paeoniua decomposita, P. jishanensis, P. ostii, P. qiui, P. rockii, P. taibai, P. suffruticosa
petB	263	607-614	insertion	8	TAAGAAGA	Crassulaceae	Aeonium and Monanthes
petB	264	621-625	deletion	5	-	Altingiaceae	Liquidambar orientalis and L. styraciflua
petB	265	625-649	deletion	25	-	Saxifragaceae	Chrysosplenium
petB	266	626-630	deletion	5	-	Daphniphyllaceae	All involved two species
petB	267	649-653	deletion	5	-	Paeoniaceae	All involved 20 species
petD	268	39-41	insertion	3	YYY	Altingiaceae	All involved seven species
petD	268	39-41	insertion	3	YYY	Cercidiphyllaceae	All involved two species
petD	268	39-41	insertion	3	YYY	Daphniphyllaceae	All involved two species
petD	268	39-41	insertion	3	YYY	Hamamelidaceae	All involved 33 species
petD	269	39-42	insertion	4	CCTT	Paeoniaceae	All involved 20 species
petD	270	54-61	deletion	8	-	Saxifragaceae	Chrysosplenium
petD	271	62-69	deletion	8	-	Haloragaceae	Myriophyllum
petD	272	143-158	deletion	16	-	Altingiaceae	All involved seven species
petD	272	143-158	deletion	16	-	Cercidiphyllaceae	All involved two species
petD	272	143-158	deletion	16	-	Daphniphyllaceae	All involved two species
petD	272	143-158	deletion	16	-	Hamamelidaceae	All involved 33 species
petD	273	146-152	insertion	7	AAAYCKA	Crassulaceae	All involved 80 species
petD	274	169-173	insertion	5	AACGA	Paeoniaceae	All involved 20 species
petD	275	198-202	insertion / SSR	5	ATATA	Haloragaceae	Except for Glischrocaryon aureum
petD	276	198-211	insertion / SSR	14	ATAAGTGAAGTGAT	Haloragaceae	Glischrocaryon aureum
petD	277	217-241	deletion	25	-	Paeoniaceae	All involved 20 species
petD	278	227-231	insertion	5	TGGTA	Grossulariaceae	All involved five species
petD	278	227-231	insertion	5	TGGCA	Haloragaceae	All involved seven species
petD	278	227-231	insertion	5	TGGCA	Penthoraceae	Penthorum chinense
petD	278	227-231	insertion	5	TGGSA	Saxifragaceae	Except for Chrysosplenium
petD	279	237-238	insertion / SSR	2	CA	Saxifragaceae	Heuchera, Mitella, Pectiantia and Tiarella
petD	280	247-251	deletion	5	-	Crassulaceae	Rhodiola
petD	281	252-255	deletion	4	-	Altingiaceae	All involved seven species
petD	282	261-264	insertion	4	TAGA	Paeoniaceae	All involved 20 species
petD	283	390-398	deletion	9	-	Saxifragaceae	All involved 50 species
petD	284	411-414	insertion / SSR	4	GGGG	Paeoniaceae	All involved 20 species
petD	285	429-433	insertion	5	AAKTR	Crassulaceae	Except for Crassula perforata
petD	286	468-473	insertion	6	TTGATA	Saxifragaceae	Saxifraga (except for S. stolonifera)
petD	287	481-484	deletion	4	-	Grossulariaceae	All involved five species
petD	288	485-489	insertion	5	TGTTT	Crassulaceae	Crassula perforata
petD	289	490-493	insertion	4	TDTA	Crassulaceae	All involved 80 species
petD	290	517-526	insertion / SSR	10	GATTTACCTA	Cercidiphyllaceae	All involved two species
petD	291	542-549	insertion	8	TATTACGC	Crassulaceae	Crassula perforata
petD	292	555-589	deletion	35	-	Paeoniaceae	All involved 20 species
petD	293	558-564	deletion	7	-	Grossulariaceae	All involved five species
petD	294	582-590	deletion	9	-	Saxifragaceae	Saxifraga (except for S. stolonifera)
petD	295	588-589	deletion	2	-	Paeoniaceae	All involved 20 species
petD	296	601-628	deletion	28	-	Grossulariaceae	All involved five species
petD	297	627-628	deletion	2	-	Paeoniaceae	All involved 20 species
petD	298	650-658	deletion	9	-	Paeoniaceae	All involved 20 species
petD	299	659-663	insertion	5	TCTTT	Paeoniaceae	All involved 20 species
rpl2	300	238-246	deletion	9	-	Crassulaceae	All involved 80 species
rpl2	301	504-514	deletion	11	-	Hamamelidaceae	Corylopsis, Disanthus, Distylium, Fortunearia, Hamamelis, Loropetalum, Parrotia, Sinowilsonia and Sycopsis
rpl2	302	505-509	insertion	5	ATATT	Crassulaceae	Except for Crassula perforata
rpl2	303	536-542	insertion / SSR	7	TGTACAA	Crassulaceae	Kalanchoe (except for K. tomentosa)
rpl2	304	580-585	insertion / SSR	6	TCATTT	Paeoniaceae	All involved 20 species
rpl16	305	28-31	deletion	4	-	Grossulariaceae	All involved five species
rpl16	306	28-35	deletion	8	-	Saxifragaceae	Chrysosplenium aureobracteatum, C. kamtschaticum, C. ramosum and C. sinicum
rpl16	307	28-40	deletion	13	-	Saxifragaceae	Saxifraga (except for S. stolonifera)
rpl16	308	32-55	deletion	24	-	Paeoniaceae	All involved 20 species
rpl16	309	33-54	deletion	22	-	Saxifragaceae	Saxifraga stolonifera
rpl16	310	59-63	insertion / SSR	5	TAATA	Crassulaceae	Crassula perforata
rpl16	311	104	deletion	1	-	Altingiaceae	All involved seven species
rpl16	312	118-126	deletion	9	-	Saxifragaceae	Chrysosplenium
rpl16	313	119-122	insertion	4	TTGA	Grossulariaceae	All involved five species
rpl16	314	173-176	deletion	4	-	Haloragaceae	Except for Glischrocaryon aureum
rpl16	314	173-176	deletion	4	-	Saxifragaceae	Heuchera, Mitella, Pectiantia and Tiarella
rpl16	315	177-182	insertion	6	TKVRTT	Crassulaceae	Except for Crassula perforata
rpl16	316	186-197	deletion	12	-	Iteaceae	Itea chinensis
rpl16	317	283-287	insertion / SSR	5	CAATA	Iteaceae	Itea chinensis
rpl16	318	318-322	insertion / SSR	5	AAAGC	Paeoniaceae	All involved 20 species
rpl16	319	319-322	insertion	4	TAAT	Crassulaceae	All involved 80 species
rpl16	320	344	insertion	1	C	Altingiaceae	All involved seven pecies
rpl16	320	344	insertion	1	C	Cercidiphyllaceae	All involved two species
rpl16	320	344	insertion	1	C	Daphniphyllaceae	All involved two species
rpl16	320	344	insertion	1	C	Grossulariaceae	All involved five species
rpl16	320	344	insertion	1	C	Haloragaceae	All involved seven pecies
rpl16	320	344	insertion	1	C	Hamamelidaceae	All involved 33 species
rpl16	320	344	insertion	1	C	Iteaceae	Itea chinensis
rpl16	320	344	insertion	1	C	Penthoraceae	Penthorum chinense
rpl16	320	344	insertion	1	C	Saxifragaceae	All involved 50 species
rpl16	320	344	insertion	1	A	Paeoniaceae	All involved 20 species
rpl16	320	344	insertion	1	T	Crassulaceae	Aeonium and Monanthes
rpl16	320	344	deletion	1	-	Crassulaceae	Except for Aeonium and Monanthes
rpl16	321	349-350	deletion	2	-	Crassulaceae	All involved 80 species
rpl16	322	393-402	deletion	10	-	Paeoniaceae	All involved 20 species
rpl16	323	393-403	deletion	11	-	Saxifragaceae	Chrysosplenium
rpl16	324	395-403	insertion / SSR	9	AATTTAATG	Saxifragaceae	Heuchera, Mitella, Pectiantia and Tiarella
rpl16	325	426-430	insertion / SSR	5	TCAAA	Crassulaceae	Sinocrassula
rpl16	326	496-500	insertion	5	AKAAG	Paeoniaceae	All involved 20 species
rpl16	327	559-566	deletion	8	-	Paeoniaceae	All involved 20 species
rpl16	328	573-579	deletion	7	-	Saxifragaceae	Bergenia
rpl16	329	589-598	deletion	10	-	Saxifragaceae	Bergenia
rpl16	330	630-713	deletion	84	-	Crassulaceae	Hylotelephium verricillatum and H. viviparum
rpl16	331	680-683	insertion	4	CATC	Paeoniaceae	All involved 20 species
rpl16	332	687-713	deletion	27	-	Saxifragaceae	Chrysosplenium
rpl16	333	695-702	insertion	8	CAGTCTAT	Grossulariaceae	All involved five species
rpl16	334	732-748	insertion	17	AATGTAAAGCRTTTATC	Paeoniaceae	All involved 20 species
rpoC1	335	29-33	deletion	5	-	Crassulaceae	Aeonium and Monanthes
rpoC1	336	87-93	insertion / SSR	7	TGTTTCT	Crassulaceae	Aeonium arboreum, A. balsamiferum, A. decorum, A. nobile, A. tabuliforme, A. undulatum
rpoC1	337	106-112	insertion / SSR	7	GAGTAAG	Crassulaceae	Kalanchoe and Cotyledon
rpoC1	338	141-149	deletion	9	-	Crassulaceae	Crassula perforata
rpoC1	339	154-159	insertion	6	TATCAA	Paeoniaceae	All involved 20 species
rpoC1	340	202-209	deletion	8	-	Crassulaceae	Rhodiola
rpoC1	341	223-225	insertion	3	TCG	Paeoniaceae	All involved 20 species
rpoC1	342	227-234	deletion	8	-	Altingiaceae	All involved seven species
rpoC1	343	240-245	insertion / SSR	6	CTTTTG	Iteaceae	Itea chinensis
rpoC1	344	247-261	deletion	15	-	Crassulaceae	Echeveria lilacina, Pachyphytum compactum and Graptopetalum amethystinum (Echeveria group)
rpoC1	344	247-261	deletion	15	-	Crassulaceae	Sedum
rpoC1	345	254-259	insertion	6	KTTKTG	Haloragaceae	All involved seven species
rpoC1	346	267-274	deletion	8	-	Paeoniaceae	Paeonia delavayi, P. delacayi car lutea, P. ludlowii, P. lutea and P potaninii
rpoC1	347	285-298	insertion	14	AAATKKWAAATAAA	Paeoniaceae	All involved 20 species
rpoC1	348	314-331	deletion	18	-	Saxifragaceae	Saxifraga montana, S. saginoides and S. sinomontana
rpoC1	349	318-328	deletion	11	-	Saxifragaceae	Saxifraga stolonifera, S. umbellulata
rpoC1	350	377-393	deletion	17	-	Haloragaceae	Myriophyllum
rpoC1	351	378-383	insertion / SSR	6	GGCATC	Hamamelidaceae	Loropetalum
rpoC1	352	421-424	insertion	4	GACC	Haloragaceae	All involved seven species
rpoC1	353	446-452	insertion / SSR	7	ATATAGA	Crassulaceae	Echeveria lilacina, Pachyphytum compactum and Graptopetalum amethystinum (Echeveria group)
rpoC1	353	446-452	insertion / SSR	7	ATATAGA	Crassulaceae	Sedum
rpoC1	354	479-486	insertion	8	TTAMTGAA	Saxifragaceae	Saxifraga
rpoC1	355	495	deletion	1	-	Paeoniaceae	All involved 20 species
rpoC1	356	501-503	insertion	3	WAG	Crassulaceae	All involved 80 species
rpoC1	357	558-564	deletion	7	-	Cercidiphyllaceae	All involved two species
rpoC1	358	570-571	deletion	2	-	Crassulaceae	Aeonium and Monanthes
rpoC1	359	616-659	deletion	44	-	Crassulaceae	Crassula perforata
rpoC1	360	623-640	deletion	18	-	Paeoniaceae	All involved 20 species
rpoC1	361	634-640	insertion	7	GAAATTK	Crassulaceae	Monanthes
rps12	362	427-442	deletion	16	-	Grossulariaceae	All involved five species
rps12	362	427-442	deletion	16	-	Saxifragaceae	All involved 50 species
rps16	363	46-51	insertion	6	ATTRTM	Altingiaceae	All involved seven species
rps16	363	46-51	insertion	6	ATTRTM	Cercidiphyllaceae	All involved two species
rps16	363	46-51	insertion	6	ATTRTM	Hamamelidaceae	All involved 33 species
rps16	364	99-102	deletion	4	-	Paeoniaceae	All involved 20 species
rps16	365	99-109	deletion	11	-	Crassulaceae	All involved 80 species
rps16	366	146-150	insertion / SSR	5	TAAAG	Crassulaceae	Crassula perforata
rps16	367	198-204	insertion	7	CAAWAAG	Haloragaceae	All involved seven species
rps16	368	219-224	insertion / SSR	6	TAAGTA	Crassulaceae	Crassula perforata
rps16	369	229-233	insertion	5	GTAAC	Iteaceae	Itea chinensis
rps16	370	229	insertion	1	G	Paeoniaceae	All involved 20 species
rps16	371	243-249	deletion	7	-	Crassulaceae	Echeveria lilacina, Pachyphytum compactum and Graptopetalum amethystinum (Echeveria group)
rps16	371	243-249	deletion	7	-	Crassulaceae	Sedum
rps16	372	268-284	deletion	17	-	Paeoniaceae	All involved 20 species
rps16	373	277-283	deletion	7	-	Crassulaceae	Rhodiola himalensis, R. kirilowii, R. quadrifida and R.sacra
rps16	374	292-297	insertion	6	GTTAAA	Paeoniaceae	All involved 20 species
rps16	375	318-322	insertion	5	TCAAA	Hamamelidaceae	Loropetalum
rps16	376	350-352	insertion	3	TTT	Crassulaceae	Echeveria lilacina, Pachyphytum compactum and Graptopetalum amethystinum (Echeveria group)
rps16	376	350-352	insertion	3	TTT	Crassulaceae	Sedum
rps16	376	350-352	deletion	3	-	Crassulaceae	Except for the above two
rps16	377	379	deletion	1	-	Altingiaceae	All involved seven species
rps16	378	380-383	insertion	4	AGGG	Cercidiphyllaceae	All involved two species
rps16	379	380-381	insertion	2	GG	Haloragaceae	All involved seven species
rps16	379	380-381	insertion	2	AG	Iteaceae	Itea chinensis
rps16	380	383	insertion / SSR	1	G	Crassulaceae	All involved 80 species
rps16	381	506-512	insertion	7	TAKAGYA	Haloragaceae	Except for Glischrocaryon aureum
rps16	382	528-534	insertion / SSR	7	AATCAAC	Paeoniaceae	All involved 20 species
rps16	383	535-543	deletion	9	-	Crassulaceae	All involved 80 species
rps16	384	544-545	insertion / SSR	2	AG	Grossulariaceae	All involved five species
rps16	385	567-568	deletion	2	-	Crassulaceae	All involved 80 species
rps16	386	593-596	insertion / SSR	4	AAAT	Iteaceae	Itea chinensis
rps16	387	670-677	deletion	8	-	Paeoniaceae	All involved 20 species
rps16	388	716-730	deletion	15	-	Paeoniaceae	All involved 20 species
rps16	389	731-738	deletion	8	-	Crassulaceae	All involved 80 species
rps16	390	741	deletion	1	-	Crassulaceae	Aeonium
rps16	391	741-750	deletion	10	-	Paeoniaceae	All involved 20 species
rps16	392	751-753	insertion	3	ATC	Paeoniaceae	All involved 20 species
rps16	393	806-807	deletion	2	-	Paeoniaceae	All involved 20 species
rps16	394	806-809	deletion	4	-	Haloragaceae	Haloragis
rps16	395	807-814	deletion	8	-	Crassulaceae	All involved 80 species
ycf3_1	396	21-33	deletion	13	-	Crassulaceae	All involved 80 species
ycf3_1	397	34-40	deletion	7	-	Paeoniaceae	All involved 20 species
ycf3_1	398	38-43	deletion	6	-	Haloragaceae	All involved seven species
ycf3_1	399	58-59	deletion	2	-	Crassulaceae	Echeveria lilacina, Pachyphytum compactum and Graptopetalum amethystinum (Echeveria group)
ycf3_1	399	58-59	deletion	2	-	Crassulaceae	Sedum
ycf3_1	400	62-70	deletion	9	-	Paeoniaceae	All involved 20 species
ycf3_1	401	71-78	deletion	8	-	Crassulaceae	Aeonium and Monanthes
ycf3_1	402	161-166	insertion	6	CATCAG	Saxifragaceae	Chrysosplenium
ycf3_1	403	180-184	insertion	5	GATTC	Paeoniaceae	All involved 20 species
ycf3_1	404	221-225	insertion / SSR	5	ATTAC	Altingiaceae	All involved seven species
ycf3_1	405	226-242	deletion	17	-	Saxifragaceae	Saxifraga
ycf3_1	406	229-232	insertion / SSR	4	ACAG	Haloragaceae	All involved seven species
ycf3_1	407	237-242	insertion	6	ATTACA	Crassulaceae	Echeveria lilacina, Pachyphytum compactum and Graptopetalum amethystinum (Echeveria group)
ycf3_1	407	237-242	insertion	6	ATTACA	Crassulaceae	Sedum
ycf3_1	408	320-326	insertion	7	KTTAKTA	Crassulaceae	All involved 80 species
ycf3_1	409	513-514	deletion	2	-	Paeoniaceae	All involved 20 species
ycf3_1	410	521-530	insertion / SSR	5	AATAA	Hamamelidaceae	Loropetalum
ycf3_1	411	614-619	insertion	6	TCTTAA	Crassulaceae	Aeonium and Monanthes
ycf3_1	412	626-629	insertion	4	WWRT	Crassulaceae	All involved 80 species
ycf3_1	413	630-635	deletion	6	-	Crassulaceae	All involved 80 species
ycf3_2	414	20-45	deletion	26	-	Iteaceae	Itea chinensis
ycf3_2	415	34-40	deletion	7	-	Crassulaceae	All involved 80 species
ycf3_2	416	114-117	deletion	4	-	Crassulaceae	Crassula perforata
ycf3_2	417	118-126	deletion	9	-	Saxifragaceae	Saxifraga (except for S. stolonifera)
ycf3_2	418	122-126	insertion	5	GATAT	Altingiaceae	All involved seven species
ycf3_2	419	132-140	deletion	9	-	Crassulaceae	Kalanchoe daigremontiana, K. delagoensis and K. fedtschenkoi
ycf3_2	420	174	insertion	1	A	Grossulariaceae	All involved five species
ycf3_2	421	174-178	insertion	5	AATTW	Haloragaceae	All involved seven species
ycf3_2	422	228-234	insertion	7	ATCCAAT	Crassulaceae	Crassula perforata
ycf3_2	423	262-269	deletion	8	-	Altingiaceae	All involved seven species
ycf3_2	424	267-269	deletion	3	-	Paeoniaceae	All involved 20 species
ycf3_2	425	311-315	deletion	5	-	Crassulaceae	All involved 80 species
ycf3_2	426	316-320	insertion	5	GGTAT	Grossulariaceae	All involved five species
ycf3_2	426	316-320	insertion	5	GGTAT	Iteaceae	Itea chinensis
ycf3_2	427	370-377	deletion	8	-	Paeoniaceae	All involved 20 species
ycf3_2	428	405-411	deletion	7	-	Saxifragaceae	Saxifraga (except for S. stolonifera)
ycf3_2	429	437	insertion	1	G	Paeoniaceae	All involved 20 species
ycf3_2	430	460-468	insertion	9	RDDTAAMTW	Crassulaceae	All involved 80 species
ycf3_2	431	518-522	insertion	5	TATAR	Crassulaceae	Kalanchoe daigremontiana, K. delagoensis and K. fedtschenkoi
ycf3_2	432	612-620	deletion	9	-	Crassulaceae	Phedimus, Hylotelephium erythrostictum and Rhodiola

## Sheet: Table S4
Table S4. List of the plastomes of Saxifragales involved in this study.
Family	Subfamily	Species	Accession No.	Genome size (bp)
Altingiaceae		Altingia chinensis	NC_047288	160,401 bp
		Altingia excelsa	NC_048995	160,861 bp
		Altingia yunnanensis	NC_048981	160,860 bp
		Liquidambar acalycina	NC_046936	160,433 bp
		Liquidambar formosana	NC_023092	160,410 bp
		Liquidambar orientalis	NC_046937	160,771 bp
		Liquidambar styraciflua	NC_046938	160,750 bp
Cercidiphyllaceae		Cercidiphyllum japonicum	NC_037940	159,854 bp
		Cercidiphyllum magnificum	NC_046692	159,899 bp
Crassulaceae	Crassuloideae	Crassula perforata	NC_053949	145,737 bp
	Kalanchoideae	Cotyledon tomentosa	NC_053948	150,049 bp
		Kalanchoe blossfeldiana	OM320795	150,515 bp
		Kalanchoe daigremontiana	NC_053542	150,058 bp
		Kalanchoe delagoensis	MW237833	150,018 bp
		Kalanchoe fedtschenkoi	NC_053951	150,001 bp
		Kalanchoe longiflora	MW237836	149,978 bp
		Kalanchoe tomentosa	MN794319	150,757 bp
	Sempervivoideae	Aeonium arboreum	OM993518	150,978 bp	our previous work
		Aeonium balsamiferum	OM993519	150,963 bp	our previous work
		Aeonium decorum	OM993520	150,990 bp	our previous work
		Aeonium diplocyclum	OM993521	150,783 bp	our previous work
		Aeonium dodrantale	OM993522	150,984 bp	our previous work
		Aeonium nobile	OM993523	151,030 bp	our previous work
		Aeonium saundersii	OM993524	150,883 bp	our previous work
		Aeonium tabuliforme	OM993525	150,896 bp	our previous work
		Aeonium undulatum	OM993526	150,918 bp	our previous work
		Echeveria lilacina	NC_060813	150,080 bp
		Graptopetalum amethystinum	NC_053950	150,365 bp
		Hylotelephium erythrostictum	MZ519882	151,707 bp
		Hylotelephium ewersii	MN794014	151,699 bp
		Hylotelephium verticillatum	NC_052738	151,398 bp
		Hylotelephium viviparum	NC_063661	150,429 bp
		Meterostachys sikokianus	MZ365442	149,860 bp
		Monanthes anagensis	OM993527	149,967 bp	our previous work
		Monanthes brachycaulos	OM993528	149,921 bp	our previous work
		Monanthes muralis	OM993529	149,900 bp	our previous work
		Monanthes polyphylla	OM993530	150,132 bp	our previous work
		Orostachys fimbriata	NC_053952	151,195 bp
		Orostachys iwarenge f. magna	MW851201	151,276 bp
		Orostachys japonica	NC_059698	150,464 bp
		Orostachys minuta	NC_063662	150,368 bp
		Pachyphytum compactum	NC_053953	149,339 bp
		Phedimus aizoon	MN794321	151,393 bp
		Phedimus kamtschaticus	NC_037946	151,652 bp
		Phedimus odontophyllus	NC_063948	150,000 bp
		Phedimus spurius	NC_063950	151,004 bp
		Phedimus takesimense	NC_026065	147,048 bp
		Phedimus yangshanicus	NC_063949	150,000 bp
		Rhodiola bupleuroides	MT460447	151,250 bp
		Rhodiola calliantha	MT460448	151,307 bp
		Rhodiola crenulata	NC_050881	151,912 bp
		Rhodiola dumulosa	MN794323	151,582 bp
		Rhodiola fastigiata	MN794324	151,924 bp
		Rhodiola gelida	NC_063786	151,832 bp
		Rhodiola henryi	MT460449	151,739 bp
		Rhodiola himalensis	MT460450	150,879 bp
		Rhodiola hobsonii	MN794325	150,641 bp
		Rhodiola humilis	MN794326	150,779 bp
		Rhodiola integrifolia	MN794327	151,452 bp
		Rhodiola kirilowii	NC_052736	150,905 bp
		Rhodiola liciae	MT460452	151,577 bp
		Rhodiola macrocarpa	MT460453	151,310 bp
		Rhodiola ovatisepala	MN794328	151,073 bp
		Rhodiola prainii	MN794329	151,594 bp
		Rhodiola quadrifida	MT460454	150,773 bp
		Rhodiola rhodantha	MN794330	151,061 bp
		Rhodiola rosea	NC_041671	151,348 bp
		Rhodiola sacra	NC_052735	150,941 bp
		Rhodiola sexifolia	NC_052737	151,605 bp
		Rhodiola sinuata	MT460455	151,349 bp
		Rhodiola smithii	MN794331	150,286 bp
		Rhodiola stapfii	MT460456	151,380 bp
		Rhodiola subopposita	NC_063629	151,916 bp
		Rhodiola tangutica	OK257678	151,707 bp
		Rhodiola wallichiana	MT460457	151,358 bp
		Rhodiola yunnanensis	MN794332	151,257 bp
		Rosularia alpestris	MN794333	151,288 bp
		Sedum alfredii	NC_064359	149,427 bp
		Sedum bulbiferum	NC_065835	150,074 bp
		Sedum emarginatum	NC_054184	149,188 bp
		Sedum lineare	NC_052707	149,257 bp
		Sedum oryzifolium	NC_027837	149,609 bp
		Sedum plumbizincicola	MN185459	149,397 bp	our previous work
		Sedum sarmentosum	NC_023085	150,448 bp
		Sedum tricarpum	MZ519883	149,349 bp
		Sempervivum tectorum	NC_053954	151,182 bp
		Sinocrassula densirosulata	NC_053955	151,773 bp
		Sinocrassula indica	MN794334	151,755 bp
		Umbilicus rupestris	MN794335	150,995 bp
Daphniphyllaceae		Daphniphyllum macropodum	MN496060	160,408 bp
		Daphniphyllum oldhamii	NC_037883	160,137 bp
Grossulariaceae		Ribes fasciculatum var. chinense	MH191388	157,298 bp
		Ribes glaciale	MK887908	157,848 bp
		Ribes nevadense	MN496075	157,715 bp
		Ribes odoratum	MT081309	157,152 bp
		Ribes roezlii	MN496076	157,781 bp
Haloragaceae		Glischrocaryon aureum	MW971555	158,417 bp
		Gonocarpus micranthus	MW971559	158,655 bp
		Haloragis aspera	MW971557	159,395 bp
		Haloragis erecta	MW971558	159,414 bp
		Haloragodendron glandulosum	MW971556	158,146 bp
		Myriophyllum aquaticum	NC_048889	160,465 bp
		Myriophyllum spicatum	NC_037885	158,860 bp
Hamamelidaceae		Chunia bucklandioides	NC_041163	159,814 bp
		Corylopsis coreana	NC_040141	159,398 bp
		Corylopsis glandulifera	NC_060830	159,402 bp
		Corylopsis microcarpa	NC_061208	159,438 bp
		Corylopsis multiflora var. nivea	MW043717	158,993 bp
		Corylopsis sinensis	NC_058779	159,419 bp
		Corylopsis spicata	MK942341	159,507 bp
		Corylopsis velutina	NC_060832	159,414 bp
		Disanthus cercidifolius subsp. longipes	NC_050371	158,076 bp
		Distylium buxifolium	NC_059888	159,084 bp
		Distylium chinense	NC_059885	159,087 bp
		Distylium cuspidatum	NC_059890	159,068 bp
		Distylium dunnianum	NC_059882	159,097 bp
		Distylium elaeagnoides	NC_059892	159,094 bp
		Distylium gracile	NC_059889	159,127 bp
		Distylium lepidotum	NC_059891	159,041 bp
		Distylium macrophyllum	NC_059884	159,095 bp
		Distylium myricoides	NC_059883	159,093 bp
		Distylium pingpienense	NC_059887	159,081 bp
		Distylium racemosum	NC_059886	159,107 bp
		Distylium tsiangii	MN711651	159,125 bp
		Exbucklandia populnea	ON584550	160,744 bp
		Fortunearia sinensis	NC_041487	159,441 bp
		Hamamelis mollis	NC_037881	159,731 bp
		Loropetalum chinense	MW599992	159,425 bp
		Loropetalum chinense var. rubrum	MW346664	159,451 bp
		Loropetalum subcordatum	NC_037694	158,706 bp
		Mytilaria laosensis	NC_048997	159,941 bp
		Parrotia subaequalis	NC_037243	159,280 bp
		Rhodoleia championii	NC_045276	159,115 bp
		Semiliquidambar cathayensis	NC_046483	160,444 bp
		Sinowilsonia henryi	NC_036069	158,741 bp
		Sycopsis sinensis	MT323104	159,093 bp
Iteaceae		Itea chinensis	NC_037884	160,258 bp
Paeoniaceae		Paeonia anomala	MT210549	152,745 bp
		Paeonia brownii	NC_037880	152,228 bp
		Paeonia decomposita	NC_039425	152,601 bp
		Paeonia delavayi	KY817591	154,405 bp
		Paeonia delavayi var. lutea	MT210546	152,790 bp
		Paeonia emodi	MT210548	152,828 bp
		Paeonia intermedia	MT210547	152,713 bp
		Paeonia jishanensis	NC_050330	152,595 bp
		Paeonia lactiflora	NC_040983	152,747 bp
		Paeonia ludlowii	NC_035623	152,687 bp
		Paeonia lutea	NC_050331	152,791 bp
		Paeonia obovata	NC_026076	152,698 bp
		Paeonia obovata var. japonica	MT821944	152,731 bp
		Paeonia ostii	MK701990	152,763 bp
		Paeonia potaninii	NC_050332	152,785 bp
		Paeonia qiui	NC_050333	152,578 bp
		Paeonia rockii	NC_037772	152,821 bp
		Paeonia rockii subsp. taibaishanica	MW192444	153,368 bp
		Paeonia suffruticosa	NC_037879	153,119 bp
		Paeonia veitchii	NC_032401	152,682 bp
Penthoraceae		Penthorum chinense	NC_023086	156,686 bp
Saxifragaceae		Astilbe chinensis	NC_060775	157,231 bp
		Astilbe koreana	NC_060776	156,752 bp
		Astilboides tabularis	NC_051893	157,147 bp
		Bergenia purpurascens	OK012000	156,186 bp
		Bergenia scopulosa	NC_036061	156,041 bp
		Boykinia aconitifolia	MN496058	154,368 bp
		Chrysosplenium alternifolium	NC_051986	152,619 bp
		Chrysosplenium aureobracteatum	NC_039740	153,102 bp
		Chrysosplenium flagelliferum	MN729584	151,679 bp
		Chrysosplenium kamtschaticum	NC_051988	152,561 bp
		Chrysosplenium lanuginosum	MK814607	151,512 bp
		Chrysosplenium macrophyllum	MK973001	152,837 bp
		Chrysosplenium nudicaule	MZ424445	152,775 bp
		Chrysosplenium ramosum	MK973002	153,460 bp
		Chrysosplenium sinicum	NC_051987	153,427 bp
		Heuchera abramsii	MN496062	155,527 bp
		Heuchera alba	MN496063	155,360 bp
		Heuchera caespitosa	MN496064	155,520 bp
		Heuchera eastwoodiae	MN496065	155,174 bp
		Heuchera grossulariifolia	MN496066	155,493 bp
		Heuchera longipetala	MN496067	155,418 bp
		Heuchera mexicana	MN496068	155,451 bp
		Heuchera micrantha	NC_061175	155,469 bp
		Heuchera parviflora var. saurensis	KR478645	154,696 bp
		Heuchera parvifolia var. utahensis	MN496069	155,350 bp
		Heuchera richardsonii	NC_042923	155,330 bp
		Heuchera villosa	NC_042924	155,361 bp
		Leptarrhena pyrolifolia	MN496070	155,055 bp
		Micranthes melanocentra	NC_056191	155,317 bp
		Mitella diphylla	NC_042925	155,445 bp
		Mitella formosana	NC_042926	154,407 bp
		Mukdenia acanthifolia	NC_062439	156,935 bp
		Mukdenia rossii	NC_037495	156,960 bp
		Oresitrophe rupifraga	NC_037514	156,773 bp
		Pectiantia pentandra	MN496072	155,470 bp
		Peltoboykinia tellimoides	MZ779205	156,274 bp
		Rodgersia aesculifolia	NC_057229	157,238 bp
		Rodgersia sambucifolia	MN496077	157,289 bp
		Saniculiphyllum guangxiense	MN496078	151,704 bp
		Saxifraga montana	MK887924	147,646 bp
		Saxifraga saginoides	ON458149	147,716 bp
		Saxifraga sessiliflora	ON458148	149,569 bp
		Saxifraga sinomontana	MN104589	147,240 bp
		Saxifraga stolonifera	NC_037882	151,066 bp
		Saxifraga umbellulata var. pectinata	NC_058983	146,549 bp
		Saxifraga umbellulata var. umbellulata	OL405262	147,442 bp
		Tanakaea radicans	NC_057123	155,265 bp
		Tiarella cordifolia	NC_042927	155,368 bp
		Tiarella polyphylla	NC_042928	154,902 bp
		Tiarella trifoliata	NC_042929	155,390 bp
